# Supplementary material for: Acetoacetate protects macrophages from lactic acidosis-induced mitochondrial dysfunction by metabolic reprograming
Source: Nat Commun. 2021 Dec 8;12:7115. doi: 10.1038/s41467-021-27426-x (PMC8655019; doi:10.1038/s41467-021-27426-x)
Supplement: Supplementary file 3 — Source Data [file 41467_2021_27426_MOESM3_ESM.xlsx]

## Sheet: Fig 1A
	Figure 1A
	OCR (pmol/min)
	Time	Mϕ								LA-Mϕ								LA-Mϕ + AcAc
	1.35	67.0417	75.822	85.2792	92.7737	84.292	94.6454	86.5389	70.0125	52.807	59.579	60.229	54.747	61.515	52.473	47.23	62.478	101.343	96.3982	87.5112	86.392	113.82	92.6568	112.248	106.75
	11.25	68.224	75.0917	80.178	89.6001	81.4788	90.8036	82.1178	67.282	51.067	53.339	51.316	58.802	58.375	64.027	46.386	50.577	93.381	84.6342	82.2344	80.0557	101.08	74.326	103.286	109.568
	19	66.9578	74.1648	78.0156	89.0743	80.08	88.3186	80.9066	65.466	51.034	53.7	55.955	57.376	62.887	56.133	51.631	54.852	91.0772	81.0111	80.5664	78.9643	97.5174	68.3298	99.9403	110.454
	26.75	35.9751	42.9509	43.9923	44.3179	42.8244	50.2807	54.9568	35.3288	35.934	45.328	39.432	35.98	52.929	42.454	46.623	44.16	52.8265	46.2652	51.8745	50.6933	65.3466		60.471
	34.5	35.0742	41.6575	43.047	42.7207	42.7123	48.5916	53.7671	33.9026	37.038	47.15	43.152	40.714	33.542	43.61	51.15	34.786	48.1195	42.3008	47.2267	47.8856	57.0228	42.5483	54.6074
	42.25	34.6089	41.0459	41.8782	42.3935	41.6674	46.5747	52.9206	33.7467	36.908	49.503	44.278	44.239	43.683	41.414	50.848	46.39	46.7337	40.713	46.1169	46.599	53.7792	58.7996	52.7789
	50	162.666	133.825	136.48						118.963	104.756	110.295						152.249	135.845	144.679
	57.75	160.404	128.593	135.243						112.489	102.274	106.512						141.258	129.161	148.082
	65.5	156.302	123.954	131.661						105.775	96.245	99.0296						140.566	125.203	148.005
	73.25	22.5067	26.3606	27.0027	33.8789	36.1885	40.3863	33.9203	28.7721	35.508	32.705	31.291	35.752	37.16	30.383	34.985	30.99	33.694	32.1892	35.749	37.944	47.4994		36.5731	30.5395
	81	21.7065	25.2363	25.1512	33.5877	33.6573	37.758	31.963	27.0561	34.328	30.697	34.061	29.516	24.248	39.052	32.241	38.517	32.4292	29.0462	35.0486	35.2165	43.9844		35.0152	29.5113
	88.75	20.914	24.4847	25.1277	32.2445	32.979	36.9434	31.1469	24.7047	32.93	29.713	33.978	26.543	24.746	28.565	30.224	35.87	30.8366	27.0443	33.9619	33.4948	41.1692	35.2634	33.8048	28.4308

## Sheet: Fig 1B
	Figure 1B
	Basal respiration (OCR pmol/min)			ATP-linked respiration (OCR pmol/min)			Maximal respiratory capacity (OCR pmol/min)			ATP-linked / maximal respiratory capacity			Proton leak / maximal respiratory capacity
	Mϕ	LA-Mϕ	LA-Mϕ + AcAc	Mϕ	LA-Mϕ	LA-Mϕ + AcAc	Mϕ	LA-Mϕ	LA-Mϕ + AcAc	Mϕ	LA-Mϕ	LA-Mϕ + AcAc	Mϕ	LA-Mϕ	LA-Mϕ + AcAc
	75.03	15.705	65.745	72.2	49	53	301.52	239.41	199.37	0.276	0.23	0.22	0.094	0.062	0.05
	87.63	18.5	25.89	55.455	8.715	50.325	277.1	75.76	206.86	0.30705	0.08855	0.1863	0.024	0.039	0.014
	81.36	26.14	113.86	77.08	12.6	22.34	215.79	75.5	122.68	0.20585	0.09545	0.10465	0.021	0.031	0.019
	84.73	13.63	28	62.53	19.23	90.42	244.06	194.31	265.2	0.2944	0.11385	0.39215	0.077	0.036	0.088
	86.69	3.52	63.02	64.11	1.9	52.44	205.91	22.53	178.86	0.1794	0.0483	0.16905	0.11	0.082	0.04
	76	34		55	20		219	112		0.263	0.21		0.055	0.036	0.03
	31	32		66	30		291.8	94.59		0.2645	0.368
	46	23		25	26		135	79.56		0.2185	0.3795
	96	46		38	13		141.5	71.07		0.3105	0.276
	72	41		75	28		168.155	83.065		0.253	0.1955
	84	20		60	32		256.49	162.92		0.2645	0.23

## Sheet: Fig 1C
	Figure 1C
	mt DNA content
	days	G												GAL												GAL AcAc
	1	1020	1100	960	1301	932	916	1178						950	1050	1187	791	1067	1099	859						1070	1230	1120	1268	993	1328	1045
	3	894	1043	1154	1018.5	1247	1170	999	1250	1003	1051			990	866	1133	988.5	1122	1131	1375	850	1062	1025			1277	1280	1352	1218	1330	1337	1236	1345	1166	1576
	5	1083	663	876	879	1105	933	1231	1039	1248	1352	1115	1227	842	521	740	775.5	864	616	509	511	475	1113	953	853	1436	547	1275	1350	1372	1281	1742	861	828	1360
	7	828	667	1049	712.5		815	997	807	586	1242	1007	997	1338	1013	1373	1572		1439	847	838	727	1395	1009	956	1183	795	1185	1572		1514	1119	1193	1221	648

## Sheet: Fig 1D
	Figure 1D
	Citrate synthase activity (nmol/min/mg prot)				Complex IV activity / Citrate synthase activity
	Day 4		Day 7		Day 4		Day 7
	Mϕ	LA-Mϕ	Mϕ	LA-Mϕ	Mϕ	LA-Mϕ	Mϕ	LA-Mϕ
	722.4		897.775		0.289	0.309	0.319	0.38
	793.17	650.38	606.47	672.36	0.455	0.344	0.353	0.406
	828.03	418.44	646.23	687.66	0.331	0.369	0.335	0.554
	750.59	596.76	661.67	884.36	0.288	0.243	0.238	0.41
	865.45	647.41	762.41	891.45	0.302	0.381	0.324	0.471
	723.39	444.5	745.23	701.28	0.44	0.52	0.39	0.34
					0.49	0.59	0.53	0.48

## Sheet: Fig 1E
	Figure 1E
	mtDNA content
	Day 4
	Mϕ	LA-Mϕ	HCl-Mϕ	Lactate-Mϕ
	993	616	983	1218
	933	509	930	1320
	1231	511	883	1032
	1039	475	717	1292
	1248	878	780	1424
	969	807	981
	938	1113
	1352	953
	1115	853
	1218	990
	1227	866
	894	1133
	1043
	1154

## Sheet: Fig 2A
	Figure 2A
	Aspect ratio mitochondria			Form factor mitochondria
	Mϕ	LA-Mϕ	LA-Mϕ + AcAc	Mϕ	LA-Mϕ	LA-Mϕ + AcAc
	1.809	2.042	2.021	1.086	1.385	1.395
	1.873	1.891	2.07	1.142	1.849	1.338
	1.915	2.021	1.922	1.256	1.771	1.299
	1.896	1.959	1.928	1.197	1.663	1.277
	1.882	1.978	2.033	1.148	1.423	1.233
	1.932	1.946	1.931	1.267	1.863	1.338
	1.923	2.01	2.002	1.249	1.571	1.339
	1.999	1.928	2.009	1.242	1.435	1.216
	1.954	2.121	1.982	1.179	2.046	1.346
	1.943	1.95	1.88	1.214	1.386	1.156

## Sheet: Fig 2B
	Figure 2B
	Size of mitochondria measured on TEM micrographs
	Size of mitochondria (nm)					Mean size of mitochondria (µm)
	Mϕ	LA-Mϕ	LA-Mϕ + AcAc			Mϕ	LA-Mϕ	LA-Mϕ + AcAc
	631.341	334.783	445.573			0.4612	0.3391	0.4681
	459.372	288.568	575.948			0.4298	0.2685	0.3722
	1218.74	372.883	379.34			0.4465	0.2829	0.4515
	468.762	259.79	569.497			0.4511	0.3532	0.4012
	624.543	255.592	1126.17
	595.374	274.949	638.462
	581.907	439.961	708.96
	380.862	305.011	872.079
	436.982	425.991	958.095
	791.273	672.589	663.239
	377.333	414.391	487.343
	411.172	448.34	341.102
	343.916	367.914	308.843
	507.663	289.613	412.529
	435.811	233.395	328.995
	389.818	236.885	463.715
	705.318	237.157	805.732
	495.969	386.343	997.403
	518.531	395.742	459.08
	611.224	589.722	569.445
	385.999	355.597	519.878
	470.083	266.558	320.68
	458.823	542.358	470.264
	642.943	352.033	388.676
	1166.45	322.858	1656.59
	498.233	582.236	485.463
	473.986	357.358	276.387
	401.886	280.442	567.179
	464.244	499.088	416.05
	384.11	382.327	503.694
	342.349	269.299	468.204
	370.571	370.636	302.976
	502.206	540.035	994.868
	990.07	396.488	441.647
	545.153	396.488	511.477
	924.347	575.251	585.312
	829.064	1697.79	551.522
	475.077	126.596	510.19
	423.638	239.306	579.695
	865.695	335.392	517.555
	560.626	195.282	487.648
	618.432	222.36	562.915
	701.395	305.05	1026.34
	462.566	192.185	1180.92
	598.958	334.397	840.79
	712.858	354.917	709.267
	654.561	658.257	508.333
	647.579	763.719	555.321
	891.899	359.001	382.507
	416.614	424.305	353.26
	430.035	540.547	354.947
	492.014	241.905	491.401
	366.573	301.993	314.325
	425.617	778.679	614.507
	357.789	1036.46	452.296
	424.602	388.262	294.386
	202.643	259.391	850.186
	419.775	826.395	335.904
	357.34	319.236	930.981
	324.69	248.951	362.407
	294.71	345.825	757.161
	429.33	275.896	427.679
	454.571	354.778	403.04
	461.176	1037.11	1421.73
	379.706	253.427	433.027
	257.443	333.153	345.391
	420.226	271.101	972.534
	668.024	395.014	365.278
	617.363	400.314	404.192
	563.938	390.852	413.981
	837.546	344.193	349.012
	882.879	1234.91	471.785
	934.277	951.345	385.631
	715.186	247.663	555.151
	360.535	649.448	393.448
	478.079	246.287	393.249
	828.373	726.351	527.711
	608.527	668.668	494.073
	393.139	389.849	684.265
	532.474	283.339	685.491
	517.178	378.818	378.429
	459.589	232.908	1141.36
	585.854	492.674	632.534
	578.542	545.679	307.632
	456.026	298.576	340.592
	430.587	298.323	563.91
	458.583	414.658	413.878
	507.399	264.264	488.896
	390.675	205.491	528.395
	351.576	446.14	1258.68
	536.791	751.062	413.757
	573.051	311.412	911.612
	438.955	346.565	381.678
	449.795	232.567	405.176
	1267.33	211.632	392.1
	499.247	424.33	385.142
	342.159	497.738	488.114
	304.021	297.984	442.389
	563.592	582.056	662.944
	418.027	690.606	453.937
	644.79	239.783	522.578
	377.974	279.11	532.89
	427.695	222.652	506.889
	501.094	203.77	488.934
	778.928	335.895	362.7
	418.455	282.057	517.78
	450.052	254.947
	486.58	260.417
	352.304	437.128
	372.347	405.647
	665.789	468.488
	730.884	475.198
	469.385	206.99
	384.113	365.133
		338.689
		519.756
		443.324
		529.007
		440.467
		476.75
		623.198
		279.946
		420.976
		334.489
		375.276
		321.242
		288.718
		337.05
		290.116
		450.479
		325.168
		384.135
		395.662
		165.214
		214.973
		277.474
		484.681
		275.086
		1190.28
		504.979
		498.761
		901.456
		355.851
		618.63
		677.896
		833.039
		760.05
		325.707
		431.48
		260.417
		365.874
		450.9
		489.648
		617.55
		370.083
		249.947
		1031.44
		1047.99
		321.355
		913.942
		616.453
		580.467
		1195.81
		633.274
		676.142
		1066.09
		448.421
		561.362

## Sheet: Fig 2D
	Figure 2D
	Number of autophagic vesicles per cell (Autophagosome/µm²)
	Mϕ	LA-Mϕ	LA-Mϕ + AcAc
	0	0.111942	0.0274884
	0	0.0728527	0
	0.03416	0.078497	0
	0	0.0913492	0.0541849
	0	0	0.0337211
	0.0420274	0.0517531	0
	0.0142729	0.0262957	0.0216043
	0.0166667	0.0894274	0.0394649
	0.0176066	0.0197687	0
	0.0141491	0.114375	0.042725
	0	0.22431	0.0664949
	0	0.149948	0
	0	0.0269538	0.0449735
	0.0337041	0.0462524	0.0642364
	0.0157023	0	0
	0	0.0532765	0
	0.014177	0.188274	0.037035
	0	0.0867077	0
	0.0374427	0.0694348	0
	0	0.0619944	0
	0.00889941	0.111423	0
	0.013769	0.0274378	0
	0.0188729	0.0905941	0
	0	0.0847242	0
	0	0.0732654	0.0188562
	0	0.0603464	0.027011
	0.025187	0.0727246	0
	0	0.0399896	0
	0.0186522	0.0932771	0
	0.0145163	0.0826392	0
	0.0104492	0.0421177	0.0134647
		0.0658458	0.0156384
		0.0825196	0.0174755
			0
			0.0827952

## Sheet: Fig 2F
	Figure 2F
	anti-LC3				anti-beta-actin
	lane 1	Day 2 - Mϕ			lane 1	Day 2 - Mϕ
	lane 2	Day 2 - LA-Mϕ			lane 2	Day 2 - LA-Mϕ
	lane 3	Day 3 - Mϕ			lane 3	Day 3 - Mϕ
	lane 4	Day 3 - LA-Mϕ			lane 4	Day 3 - LA-Mϕ
	lane 5	Weight marker			lane 5	Weight marker

## Sheet: Fig 2G
	Figure 2G
	anti-p62						anti-beta-actin
	lane 1	Mϕ					lane 1	Mϕ
	lane 2	LA-Mϕ					lane 2	LA-Mϕ
	lane 3	Mϕ + Baf A1					lane 3	Mϕ + Baf A1
	lane 4	LA-Mϕ + Baf A1					lane 4	LA-Mϕ + Baf A1
	anti-p62						anti-beta-actin
	lane 1	Mϕ					lane 1	Mϕ
	lane 2	LA-Mϕ					lane 2	LA-Mϕ
	lane 3	LA-Mϕ + AcAc					lane 3	LA-Mϕ + AcAc

[truncated: 28 more sheets: Fig 2H, Fig 2I, Fig 3A, Fig 3B, Fig 3D, FIg 3E, Fig 3F, Fig 3G, Fig 3I, Fig 4A, Fig 4B, Fig 4C, Fig 4D, Fig 4F, Fig 5A, Fig 5B, Fig 6, Fig S1, Fig S2, Fig S4 …]
